# Supplementary material for: Unravelling the Adaptation Mechanisms to High Pressure in Proteins
Source: Int J Mol Sci. 2022 Jul 30;23(15):8469. doi: 10.3390/ijms23158469 (PMC9369236; doi:10.3390/ijms23158469)
Supplement: Supplementary file 1 [file ijms-23-08469-s001.zip]

Archive with 1 entries (1 files):
- ijms-1828749-supplementary.pdf
